# Supplementary material for: The genus Macroteleia Westwood in Middle Miocene amber from Peru (Hymenoptera, Platygastridae s.l., Scelioninae)
Source: Zookeys. 2014 Jun 17;(426):119–27. doi: 10.3897/zookeys.426.7822 (PMC4137294; doi:10.3897/zookeys.426.7822)
Supplement: XML Treatment for Macroteleia yaguarum [file zookeys.426.7822-treatment1.xml]

<!DOCTYPE tp:taxon-treatment
  PUBLIC "-//TaxonX//DTD Taxonomic Treatment Publishing DTD v0 20100105//EN" "tax-treatment-NSO.dtd">
<tp:taxon-treatment xmlns:tp="http://www.plazi.org/taxpub"><tp:treatment-meta><kwd-group><label>Taxon classification</label><kwd><named-content content-type="kingdom">Animalia</named-content></kwd><kwd><named-content content-type="order">Hymenoptera</named-content></kwd><kwd><named-content content-type="family">Platygastridae</named-content></kwd></kwd-group><mixed-citation publication-type="journal"><person-group><name><surname>Perrichot</surname><given-names>Vincent</given-names></name><name><surname>Antoine</surname><given-names>Pierre-Olivier</given-names></name><name><surname>Salas-Gismondi</surname><given-names>Rodolfo</given-names></name><name><surname>Flynn</surname><given-names>John J.</given-names></name><name><surname>Engel</surname><given-names>Michael S.</given-names></name></person-group><article-title>The genus <italic>Macroteleia</italic> Westwood in Middle Miocene amber from Peru (Hymenoptera, Platygastridae <italic>s.l.</italic>, Scelioninae)</article-title><source>Zookeys</source><day>17</day><month>6</month><year>2014</year><volume>2014</volume><issue>426</issue><fpage>119</fpage><lpage>127</lpage><pub-id pub-id-type="doi">10.3897/zookeys.426.7822</pub-id></mixed-citation></tp:treatment-meta><tp:nomenclature><tp:taxon-name>
                            <tp:taxon-name-part taxon-name-part-type="genus">Macroteleia</tp:taxon-name-part>
                            <tp:taxon-name-part taxon-name-part-type="species">yaguarum</tp:taxon-name-part>
                            <object-id xmlns:xlink="http://www.w3.org/1999/xlink" content-type="zoobank" xlink:type="simple">http://zoobank.org/8D3E135D-8273-4A15-A97D-BD4FDB0C76ED</object-id>
                        </tp:taxon-name><tp:taxon-authority>Perrichot &amp; Engel</tp:taxon-authority><tp:taxon-status xmlns:xlink="http://www.w3.org/1999/xlink" xlink:type="simple">sp. n.</tp:taxon-status><xref ref-type="fig" rid="F1">Figs 1</xref><xref ref-type="fig" rid="F2">–2</xref></tp:nomenclature><tp:treatment-sec sec-type="Type material"><title>Type material.</title><p>Holotype MUSM-A-2006-4a, female, in amber fragment from the Pebas Formation (Mollusc Zone MZ7, late Middle Miocene, ~12 Ma; <xref ref-type="bibr" rid="B21">Wesselingh et al. 2006</xref>), Tamshiyacu locality, 30 km upstream of Iquitos, northeastern Peru (<xref ref-type="bibr" rid="B1">Antoine et al. 2006</xref>); deposited in the Paleontology Department of the Museo de Historia Natural, Universidad Nacional Mayor San Marcos, Lima, Peru (MUSM).</p></tp:treatment-sec><tp:treatment-sec sec-type="Diagnosis"><title>Diagnosis.</title><p>The new species can be characterized by the following combination of features: Antenna discolorous; flagellum with F1 elongate, nearly as long as F2+F3; clavus comprising six flagellomeres (F5–F10); face and vertex contiguously punctured; mesoscutum without median longitudinal carina, integument contiguously punctate; notauli not areolate or foveate; metapleuron and dorsal and ventral surfaces of metasoma largely rugulose punctate; metasoma elongate, integument largely rugulose punctate; tergum 4 (T4) laterally compressed and dorsally humped; integument largely dark brown to black, without areas of obviously yellowish or reddish maculation.</p><!--PageBreak--></tp:treatment-sec><tp:treatment-sec sec-type="Description"><title>Description.</title><p><italic>Female</italic>. Body length 5.23 mm; forewing length 2.70 mm, maximum width 0.73 mm; integument generally dark brown to black, wings subhyaline, veins dark brown; body elongate, cylindrical (<xref ref-type="fig" rid="F1">Fig. 1A, B</xref>).</p><p>Head 0.55 mm long, 0.58 mm high, 0.74 mm wide, densely punctate, punctures large, appearing almost areolate, those of vertex contiguous, slightly smaller on face and gena (<xref ref-type="fig" rid="F2">Fig. 2A–D</xref>); compound eyes oval, large, maximal diameter 0.43 mm, anteriorly bordered by a foveate groove; lateral ocelli well distant from each other, very close to inner margin of eyes; preoccipital ridge carinate, bordered anteriorly by foveate groove; antenna with 12 articles, discolorous, with scape, pedicel, and F1–F4 dark brown, remaining flagellomeres black; scape elongate, about 2.5× length of pedicel; pedicel longer than wide; F1 slightly longer than pedicel, three times as long as wide, finely microsetose; clavus comprising apical six flagellomeres (F5–F10), with basiconic sensilla on ventral surface distributed 2-2-2-2-2-1; mandibles small, each with three small teeth along apical margin.</p><fig id="F2" position="float" orientation="portrait"><label>Figure 2.</label><caption><p><italic><tp:taxon-name>Macroteleia yaguarum</tp:taxon-name></italic> Perrichot &amp; Engel, sp. n., holotype MUSM-A-2006-4a, female <bold>A</bold> Head and mesosoma in lateral view <bold>B</bold> Head and mesosoma in ventral view <bold>C</bold> Head and mesosoma in dorsal view <bold>D</bold> Head in full face view <bold>E</bold> Forewing <bold>F</bold> Hind wing <bold>G</bold> Metasomal segments 4–6 in lateral view. Scale bars: <bold>A–D:</bold> 0.25 mm; <bold>E–G:</bold> 0.5 mm.</p></caption><graphic xmlns:xlink="http://www.w3.org/1999/xlink" xlink:href="zookeys-426-119-g002.jpg" position="float" orientation="portrait" xlink:type="simple"/></fig><p>Mesosoma 1.17 mm long, 0.65 mm wide. Pronotal dorsal surfaces lateral to mesoscutum with large areolate punctures arranged in two longitudinal rows, those closest <!--PageBreak-->to mesoscutum largest, anterior and lateral edges strongly carinate (<xref ref-type="fig" rid="F2">Fig. 2C</xref>); pronotal lateral surface below carina impunctate, smooth. Mesoscutum with punctures similar to those of vertex, contiguous, without median longitudinal carina; notauli deeply impressed, not areolate, slightly wider posteriorly than anteriorly, converging posteriorly but not meeting, terminating at transscutal sulcus and well separated from each other; mesoscutellum sculptured as on mesoscutal disc, except posterior margin with single transverse row of large foveae. Netrion with anterior border composed of single dorsoventral row of posteriorly-opened areolae; mesopleuron with large, central, longitudinal depression, integument otherwise rugulose punctate, punctures nearly contiguous. Metanotum with single transverse row of large areolae, distinctly larger than those of <!--PageBreak-->posterior border of mesoscutellum; metapleuron with coarse, nearly contiguous rugulose punctures. Propodeum without armature, continuous medially. Legs imbricate and apparently impunctate; tibial spur formula 1-1-1; protibial calcar apically bifid; pretarsus with large arolium. Forewing membrane subhyaline (<xref ref-type="fig" rid="F2">Fig. 2E</xref>); submarginal vein elongate, bearing a row of elongate setae; marginal vein elongate, as long as stigmal vein; postmarginal vein much longer than stigmal vein, total length greater than combined lengths of marginal and stigmal veins. Hind wing with complete vein bearing three distal hamuli apically, with well-defined posterior fringe of setae (<xref ref-type="fig" rid="F2">Fig. 2F</xref>).</p><p>Metasoma elongate, 3.90 mm long, maximal width 0.50 mm, with narrow laterotergites; T2 about as long as T3; terga and sterna rugulose punctate, punctures arranged in loose rows, punctures separated by one puncture width, or more often less on S1–S3, punctures contiguous by S4 and onward; sterna without median longitudinal carina; T6 elongate, laterally compressed, dorsally humped, longitudinally striate (<xref ref-type="fig" rid="F2">Fig. 2G</xref>).</p><p><italic>Male</italic>. Unknown.</p></tp:treatment-sec><tp:treatment-sec sec-type="Etymology"><title>Etymology.</title><p>The specific epithet is a patronym for the native ethnic group Yagua, long-settled in the Tamshiyacu area, Maynas, Loreto.</p></tp:treatment-sec><tp:treatment-sec sec-type="Comments"><title>Comments.</title><p>In <xref ref-type="bibr" rid="B16">Muesebeck’s (1977)</xref> key to New World species of <italic><tp:taxon-name>Macroteleia</tp:taxon-name></italic>, the fossil will run to <italic><tp:taxon-name>Macroteleia surfacei</tp:taxon-name></italic> Brues, a species from eastern North America. <italic><tp:taxon-name>Macroteleia yaguarum</tp:taxon-name></italic> sp. n. differs from <italic><tp:taxon-name>Macroteleia surfacei</tp:taxon-name></italic> most notably by the non-foveolate notauli (foveolate in <italic><tp:taxon-name>Macroteleia surfacei</tp:taxon-name></italic>), the contiguous punctures of the vertex (shagreened and impunctate on vertex in <italic><tp:taxon-name>Macroteleia surfacei</tp:taxon-name></italic>), and the continuous propodeum (medially divided propodeum in <italic><tp:taxon-name>Macroteleia surfacei</tp:taxon-name></italic>), among other details of integumental sculpturing (see <xref ref-type="bibr" rid="B16">Muesebeck 1977</xref>).</p></tp:treatment-sec><tp:treatment-sec><!--Section generated to contain objects referenced in tp:taxon-treatment.--><fig id="F1" position="float" orientation="portrait"><label>Figure 1.</label><caption><p><italic><tp:taxon-name>Macroteleia yaguarum</tp:taxon-name></italic> Perrichot &amp; Engel, sp. n., holotype MUSM-A-2006-4a, female <bold>A</bold> Right lateral habitus <bold>B</bold> Dorsal habitus. Scale bars: 1 mm.</p></caption><graphic xmlns:xlink="http://www.w3.org/1999/xlink" xlink:href="zookeys-426-119-g001.jpg" position="float" orientation="portrait" xlink:type="simple"/></fig></tp:treatment-sec><ref-list><ref id="B21"><mixed-citation xmlns:xlink="http://www.w3.org/1999/xlink" xlink:type="simple"><person-group><name name-style="western"><surname>Wesselingh</surname><given-names>FP</given-names></name><name name-style="western"><surname>Hoorn</surname><given-names>MC</given-names></name><name name-style="western"><surname>Guerrero</surname><given-names>J</given-names></name><name name-style="western"><surname>Räsänen</surname><given-names>ME</given-names></name><name name-style="western"><surname>Romero Pittmann</surname><given-names>L</given-names></name><name name-style="western"><surname>Salo</surname><given-names>JA</given-names></name></person-group> (<year>2006</year>) <article-title>The stratigraphy and regional structure of Miocene deposits in western Amazonia (Peru, Colombia and Brazil), with implications for Late Neogene landscape evolution.</article-title><source>Scripta Geologica</source><volume>133</volume>: <fpage>291</fpage>–<lpage>322</lpage>.</mixed-citation></ref><ref id="B1"><mixed-citation xmlns:xlink="http://www.w3.org/1999/xlink" xlink:type="simple"><person-group><name name-style="western"><surname>Antoine</surname><given-names>PO</given-names></name><name name-style="western"><surname>De Franceschi</surname><given-names>D</given-names></name><name name-style="western"><surname>Flynn</surname><given-names>JJ</given-names></name><name name-style="western"><surname>Nel</surname><given-names>A</given-names></name><name name-style="western"><surname>Baby</surname><given-names>P</given-names></name><name name-style="western"><surname>Benammi</surname><given-names>M</given-names></name><name name-style="western"><surname>Calderón</surname><given-names>Y</given-names></name><name name-style="western"><surname>Espurt</surname><given-names>N</given-names></name><name name-style="western"><surname>Goswami</surname><given-names>A</given-names></name><name name-style="western"><surname>Salas-Gismondi</surname><given-names>R</given-names></name></person-group> (<year>2006</year>) <article-title>Amber from western Amazonia reveals Neotropical diversity during the middle Miocene.</article-title><source>Proceedings of the National Academy of Sciences (USA)</source><volume>103</volume>(<issue>37</issue>): <fpage>13595</fpage>–<lpage>13600</lpage>. doi: <ext-link ext-link-type="doi" xlink:href="10.1073/pnas.0605801103" xlink:type="simple">10.1073/pnas.0605801103</ext-link></mixed-citation></ref><ref id="B16"><mixed-citation xmlns:xlink="http://www.w3.org/1999/xlink" xlink:type="simple"><person-group><name name-style="western"><surname>Muesebeck</surname><given-names>CFW</given-names></name></person-group> (<year>1977</year>) <article-title>The parasitic wasps of the genus <italic>Macroteleia</italic> Westwood of the New World (Hymenoptera, Proctotrupoidea, Scelionidae).</article-title><source>US Department of Agriculture Technical Bulletin</source><volume>1565</volume>: <fpage>1</fpage>–<lpage>57</lpage>.</mixed-citation></ref></ref-list></tp:taxon-treatment>
